# Supplementary material for: Screening of microRNA and mRNA related to secondary hair follicle morphogenesis and development and functional analysis in cashmere goats
Source: Funct Integr Genomics. 2022 Apr 29;22(5):835–48. doi: 10.1007/s10142-022-00842-y (PMC9550687; doi:10.1007/s10142-022-00842-y)
Supplement: Supplementary file 1 — Supplementary file1 (XLSX 41 KB) [file 10142_2022_842_MOESM1_ESM.xlsx]

## Sheet: Sheet1
GO_ID	GO_Term	GO_function	GO_class	Genes	S gene number	TS gene number	B gene number	TB gene number	pvalue
GO:0005509	calcium ion binding	molecular_function	7	MSTRG.9393;MSTRG.10717;102177541;MSTRG.19052;102181693;MSTRG.15357;MSTRG.374;102191660;MSTRG.21849;MSTRG.16131;MSTRG.9698;MSTRG.20703;MSTRG.12802;MSTRG.12346;MSTRG.11608;MSTRG.23929;102189267;MSTRG.5591;MSTRG.22511;MSTRG.6469;102184834;102190271;MSTRG.22951;MSTRG.10411;MSTRG.12572;MSTRG.15751;MSTRG.22964;MSTRG.10358;MSTRG.18593;MSTRG.2258;102173895;MSTRG.12155;MSTRG.9116;MSTRG.3020;102188911;1086…	45	592	636	18173	9.42189e-07
GO:0008366	axon ensheathment	biological_process	5	MSTRG.21040;MSTRG.22890;102177753	3	592	5	18173	0.000327486
GO:0035988	chondrocyte proliferation	biological_process	4	MSTRG.12155;MSTRG.7782;MSTRG.4620	3	592	6	18173	0.000639099
GO:0021644	vagus nerve morphogenesis	biological_process	6	MSTRG.23316;MSTRG.3583	2	592	2	18173	0.00105945
GO:0006677	glycosylceramide metabolic process	biological_process	10	MSTRG.2681;MSTRG.10646	2	592	2	18173	0.00105945
GO:0015165	pyrimidine nucleotide-sugar transmembrane transporter activity	molecular_function	7	MSTRG.2648;102188856	2	592	2	18173	0.00105945
GO:0006638	neutral lipid metabolic process	biological_process	7	102169368;MSTRG.19826	2	592	2	18173	0.00105945
GO:0044070	regulation of anion transport	biological_process	8	MSTRG.15751;MSTRG.2779;MSTRG.7782	3	592	7	18173	0.00109137
GO:0009968	negative regulation of signal transduction	biological_process	8	MSTRG.13162;102173885;102177576;MSTRG.8907	4	592	15	18173	0.0011424
GO:0043197	dendritic spine	cellular_component	7	MSTRG.23902;108636039;MSTRG.3673;102188558;MSTRG.603;MSTRG.16520;MSTRG.6370	7	592	51	18173	0.00125333
GO:0008284	positive regulation of cell population proliferation	biological_process	7	MSTRG.21849;MSTRG.22107;MSTRG.20183;MSTRG.6497;MSTRG.21040;MSTRG.20555;MSTRG.17019;MSTRG.23316;MSTRG.14500;MSTRG.18800;MSTRG.22504;MSTRG.4039;MSTRG.9119;MSTRG.12636;MSTRG.4980;MSTRG.12506;MSTRG.8953;MSTRG.15365	18	592	247	18173	0.00127374
GO:0005547	phosphatidylinositol-3,4,5-trisphosphate binding	molecular_function	8	MSTRG.11342;102176204;MSTRG.9730;MSTRG.10286;MSTRG.6471	5	592	26	18173	0.00134425
GO:0003222	ventricular trabecula myocardium morphogenesis	biological_process	9	MSTRG.9393;MSTRG.374;MSTRG.21040	3	592	9	18173	0.00249438
GO:0044344	cellular response to fibroblast growth factor stimulus	biological_process	8	MSTRG.7770;MSTRG.9393;MSTRG.23316	3	592	9	18173	0.00249438
GO:0001886	endothelial cell morphogenesis	biological_process	9	MSTRG.7782;MSTRG.374;MSTRG.727	3	592	9	18173	0.00249438
GO:0001085	RNA polymerase II transcription factor binding	molecular_function	6	MSTRG.12286;MSTRG.18800;102168467;MSTRG.9049;MSTRG.20081	5	592	31	18173	0.00303696
GO:0005250	A-type (transient outward) potassium channel activity	molecular_function	11	MSTRG.20703;MSTRG.3673	2	592	3	18173	0.00310955
GO:0030011	maintenance of cell polarity	biological_process	5	MSTRG.19309;102186374	2	592	3	18173	0.00310955
GO:0043587	tongue morphogenesis	biological_process	7	MSTRG.23316;102178245	2	592	3	18173	0.00310955
GO:0042415	norepinephrine metabolic process	biological_process	9	102174160;MSTRG.15782	2	592	3	18173	0.00310955
GO:0060999	positive regulation of dendritic spine development	biological_process	13	MSTRG.603;MSTRG.21040;MSTRG.18219	3	592	11	18173	0.00466681
GO:0048863	stem cell differentiation	biological_process	6	MSTRG.9119;102188558;MSTRG.5800;MSTRG.21378	4	592	22	18173	0.00510983
GO:0008643	carbohydrate transport	biological_process	7	MSTRG.2648;MSTRG.2850;102188856	3	592	12	18173	0.00607313
GO:0021637	trigeminal nerve structural organization	biological_process	6	MSTRG.3993;MSTRG.3583	2	592	4	18173	0.00608484
GO:0032596	protein transport into membrane raft	biological_process	12	MSTRG.1048;MSTRG.1602	2	592	4	18173	0.00608484
GO:0014029	neural crest formation	biological_process	8	MSTRG.16948;102183925	2	592	4	18173	0.00608484
GO:0001665	alpha-N-acetylgalactosaminide alpha-2,6-sialyltransferase activity	molecular_function	7	MSTRG.2681;MSTRG.10646	2	592	4	18173	0.00608484
GO:0060244	negative regulation of cell proliferation involved in contact inhibition	biological_process	8	MSTRG.11024;MSTRG.21718	2	592	4	18173	0.00608484
GO:0050891	multicellular organismal water homeostasis	biological_process	8	100861026;MSTRG.19449	2	592	4	18173	0.00608484
GO:0051693	actin filament capping	biological_process	10	MSTRG.18128;102169870	2	592	4	18173	0.00608484
GO:0010873	positive regulation of cholesterol esterification	biological_process	10	MSTRG.761;MSTRG.13236	2	592	4	18173	0.00608484
GO:2000020	positive regulation of male gonad development	biological_process	8	MSTRG.12286;MSTRG.3993	2	592	4	18173	0.00608484
GO:0050713	negative regulation of interleukin-1 beta secretion	biological_process	10	MSTRG.13236;MSTRG.17697	2	592	4	18173	0.00608484
GO:0071985	multivesicular body sorting pathway	biological_process	7	MSTRG.22964;MSTRG.19655	2	592	4	18173	0.00608484
GO:0060058	positive regulation of apoptotic process involved in mammary gland involution	biological_process	9	102177594;MSTRG.17697	2	592	4	18173	0.00608484
GO:0045944	positive regulation of transcription by RNA polymerase II	biological_process	10	MSTRG.12286;MSTRG.6409;MSTRG.4620;MSTRG.790;MSTRG.17407;MSTRG.19660;MSTRG.16948;102178245;MSTRG.20081;MSTRG.4320;102176335;MSTRG.23316;MSTRG.4722;MSTRG.16377;MSTRG.9938;102168467;MSTRG.6343;102177594;102174500;MSTRG.15782;100860827;MSTRG.19510;MSTRG.21294;MSTRG.15365;MSTRG.4493;MSTRG.16393;MSTRG.21040;MSTRG.20183;MSTRG.2269;MSTRG.12636;MSTRG.12406;MSTRG.22161;102174536;MSTRG.2585;102183925;MSTRG.…	37	592	741	18173	0.00678268
GO:0006605	protein targeting	biological_process	11	MSTRG.22023;MSTRG.603;102184293;MSTRG.18422	4	592	24	18173	0.00705109
GO:0030425	dendrite	cellular_component	6	MSTRG.17344;MSTRG.21040;MSTRG.12473;MSTRG.21814;MSTRG.603;MSTRG.414;102180500;MSTRG.5413;MSTRG.6497;MSTRG.16520;MSTRG.3993;106501886	12	592	164	18173	0.00753806
GO:0045499	chemorepellent activity	molecular_function	7	MSTRG.21040;MSTRG.3993;MSTRG.3990;MSTRG.13236	4	592	26	18173	0.00942489
GO:0007154	cell communication	biological_process	4	MSTRG.5940;MSTRG.21040;MSTRG.14621;MSTRG.20334	4	592	26	18173	0.00942489
GO:0001964	startle response	biological_process	5	MSTRG.12473;MSTRG.15782;MSTRG.21040	3	592	14	18173	0.00957314
GO:0032967	positive regulation of collagen biosynthetic process	biological_process	8	MSTRG.9729;MSTRG.12636;MSTRG.15365	3	592	14	18173	0.00957314
GO:0019229	regulation of vasoconstriction	biological_process	9	102187024;MSTRG.761;MSTRG.7799	3	592	14	18173	0.00957314
GO:0007182	common-partner SMAD protein phosphorylation	biological_process	10	MSTRG.17697;MSTRG.15365	2	592	5	18173	0.00992308
GO:0086009	membrane repolarization	biological_process	8	MSTRG.13651;MSTRG.20703	2	592	5	18173	0.00992308
GO:0003209	cardiac atrium morphogenesis	biological_process	6	MSTRG.9393;MSTRG.374	2	592	5	18173	0.00992308
GO:0033148	positive regulation of intracellular estrogen receptor signaling pathway	biological_process	10	100860827;MSTRG.21718	2	592	5	18173	0.00992308
GO:1901642	nucleoside transmembrane transport	biological_process	9	MSTRG.21380;102174780	2	592	5	18173	0.00992308
GO:0022010	central nervous system myelination	biological_process	7	MSTRG.18800;MSTRG.22890	2	592	5	18173	0.00992308
GO:0005337	nucleoside transmembrane transporter activity	molecular_function	6	MSTRG.21380;102174780	2	592	5	18173	0.00992308
GO:0045088	regulation of innate immune response	biological_process	7	MSTRG.16027;MSTRG.11932	2	592	5	18173	0.00992308
GO:0001945	lymph vessel development	biological_process	5	MSTRG.374;MSTRG.23316	2	592	5	18173	0.00992308
GO:0051260	protein homooligomerization	biological_process	8	102176335;MSTRG.3673;102184836;MSTRG.603;102183929;102168434;MSTRG.10991;MSTRG.10358;MSTRG.4867;MSTRG.6442	10	592	130	18173	0.0101153
GO:0007165	signal transduction	biological_process	4	MSTRG.15185;MSTRG.14473;MSTRG.17344;MSTRG.15782;MSTRG.11594;MSTRG.16726;MSTRG.14023;MSTRG.5199;MSTRG.12081;MSTRG.2720;MSTRG.9012;MSTRG.17582;MSTRG.23902;102178158;MSTRG.21936;MSTRG.909;MSTRG.12426;MSTRG.18219;MSTRG.9612;MSTRG.14644;MSTRG.19815;MSTRG.6471;MSTRG.4867	23	592	418	18173	0.0103961
GO:0009897	external side of plasma membrane	cellular_component	5	MSTRG.374;102190271;102171507;MSTRG.603;102168434;100861026;MSTRG.17200;MSTRG.13213;MSTRG.19449;MSTRG.21378;MSTRG.21040	11	592	151	18173	0.0105989
GO:0007338	single fertilization	biological_process	5	MSTRG.5183;100860827;102190271;102177630	4	592	27	18173	0.0107847
GO:0032922	circadian regulation of gene expression	biological_process	5	MSTRG.12406;MSTRG.12904;MSTRG.16520;MSTRG.17697;MSTRG.16377	5	592	42	18173	0.0113483
GO:0001574	ganglioside biosynthetic process	biological_process	11	MSTRG.2681;MSTRG.10646;MSTRG.4684	3	592	15	18173	0.0116808
GO:0006730	one-carbon metabolic process	biological_process	5	102189329;MSTRG.8620;MSTRG.3623;102179084	4	592	28	18173	0.0122649
GO:0042552	myelination	biological_process	6	MSTRG.23308;MSTRG.21040;MSTRG.22890;MSTRG.20334	4	592	28	18173	0.0122649
GO:0030246	carbohydrate binding	molecular_function	4	MSTRG.5199;MSTRG.18593;MSTRG.7300;MSTRG.7326;102176081;102172976;MSTRG.19392;MSTRG.10340	8	592	95	18173	0.0123147
GO:0001570	vasculogenesis	biological_process	6	MSTRG.12506;MSTRG.374;102174536;MSTRG.12286;MSTRG.21294	5	592	43	18173	0.0125063
GO:0017148	negative regulation of translation	biological_process	10	MSTRG.6497;MSTRG.9086;MSTRG.19366;MSTRG.7783;MSTRG.4027	5	592	44	18173	0.0137418
GO:0030032	lamellipodium assembly	biological_process	8	MSTRG.20592;MSTRG.5800;108636039;MSTRG.22023	4	592	29	18173	0.013869
GO:0032729	positive regulation of interferon-gamma production	biological_process	8	102184462;MSTRG.4722;MSTRG.13213;102177056	4	592	29	18173	0.013869
GO:0048384	retinoic acid receptor signaling pathway	biological_process	6	MSTRG.17697;MSTRG.3358;MSTRG.23316	3	592	16	18173	0.0140339
GO:0090023	positive regulation of neutrophil chemotaxis	biological_process	10	MSTRG.9698;MSTRG.4722;102186374	3	592	16	18173	0.0140339
GO:0043325	phosphatidylinositol-3,4-bisphosphate binding	molecular_function	9	MSTRG.11342;MSTRG.10286;MSTRG.6471	3	592	16	18173	0.0140339
GO:0043596	nuclear replication fork	cellular_component	7	MSTRG.1714;MSTRG.8367	2	592	6	18173	0.0145651
GO:0051155	positive regulation of striated muscle cell differentiation	biological_process	9	MSTRG.21040;MSTRG.5823	2	592	6	18173	0.0145651
GO:0030278	regulation of ossification	biological_process	6	MSTRG.13677;MSTRG.14544	2	592	6	18173	0.0145651
GO:0021612	facial nerve structural organization	biological_process	6	MSTRG.3993;MSTRG.3583	2	592	6	18173	0.0145651
GO:0032098	regulation of appetite	biological_process	5	102184436;102178536	2	592	6	18173	0.0145651
GO:0007217	tachykinin receptor signaling pathway	biological_process	6	MSTRG.20555;MSTRG.21406	2	592	6	18173	0.0145651
GO:0045920	negative regulation of exocytosis	biological_process	8	MSTRG.10655;102169368	2	592	6	18173	0.0145651
GO:0055078	sodium ion homeostasis	biological_process	10	100861026;102177937	2	592	6	18173	0.0145651
GO:0030948	negative regulation of vascular endothelial growth factor receptor signaling pathway	biological_process	9	MSTRG.12067;102174536	2	592	6	18173	0.0145651
GO:0008076	voltage-gated potassium channel complex	cellular_component	9	MSTRG.5637;MSTRG.20703;102184836;102183929;MSTRG.3673;102185781	6	592	62	18173	0.0153122
GO:0005515	protein binding	molecular_function	4	MSTRG.16726;MSTRG.16393;MSTRG.8847;MSTRG.12964;MSTRG.21040;MSTRG.20081;MSTRG.19815;MSTRG.16152;MSTRG.9612;MSTRG.13884;MSTRG.1367;MSTRG.3623;MSTRG.5204;102171702;MSTRG.13473;MSTRG.10374;MSTRG.2730;MSTRG.19961;MSTRG.22161;MSTRG.4323;MSTRG.8447;MSTRG.19720;102175233;MSTRG.21654;MSTRG.10979;MSTRG.7303;MSTRG.16948;102181517;MSTRG.16131;MSTRG.19721;MSTRG.17886;102178245;MSTRG.10364;MSTRG.22298;MSTRG.10…	48	592	1074	18173	0.0163424
GO:0033138	positive regulation of peptidyl-serine phosphorylation	biological_process	11	102169368;MSTRG.15365;MSTRG.21718;MSTRG.18219;MSTRG.21418	5	592	46	18173	0.0164534
GO:0007050	cell cycle arrest	biological_process	5	MSTRG.7406;MSTRG.17697;MSTRG.19309;MSTRG.3020;MSTRG.15365;MSTRG.21724	6	592	63	18173	0.0164729
GO:0030705	cytoskeleton-dependent intracellular transport	biological_process	7	MSTRG.11342;MSTRG.23526;MSTRG.2153	3	592	17	18173	0.0166358
GO:0015459	potassium channel regulator activity	molecular_function	6	102185781;MSTRG.20703;MSTRG.1681;MSTRG.5637	4	592	31	18173	0.0174614
GO:0043123	positive regulation of I-kappaB kinase/NF-kappaB signaling	biological_process	10	MSTRG.15782;102176335;MSTRG.4527;MSTRG.1311;MSTRG.4867;MSTRG.10743;MSTRG.5199;MSTRG.14023;MSTRG.9729	9	592	121	18173	0.0174761
GO:0016525	negative regulation of angiogenesis	biological_process	8	MSTRG.19660;MSTRG.9698;102174536;MSTRG.17697;MSTRG.6505	5	592	47	18173	0.0179335
GO:0003777	microtubule motor activity	molecular_function	10	MSTRG.1622;MSTRG.2153;MSTRG.11342;MSTRG.23526;MSTRG.19183;102177163	6	592	65	18173	0.0189734
GO:0003714	transcription corepressor activity	molecular_function	5	MSTRG.18800;MSTRG.14447;MSTRG.19660;102174381;102183364;MSTRG.12286;MSTRG.3233;MSTRG.20002	8	592	103	18173	0.0192707
GO:0052689	carboxylic ester hydrolase activity	molecular_function	6	MSTRG.15002;MSTRG.14789;100750237;MSTRG.603	4	592	32	18173	0.0194552
GO:0004890	GABA-A receptor activity	molecular_function	7	102171854;MSTRG.17425;MSTRG.23238	3	592	18	18173	0.0194891
GO:0007131	reciprocal meiotic recombination	biological_process	10	MSTRG.22024;MSTRG.6813;MSTRG.8953	3	592	18	18173	0.0194891
GO:0001501	skeletal system development	biological_process	6	102177594;MSTRG.9116;MSTRG.16377;MSTRG.20847;MSTRG.12673	5	592	48	18173	0.0194989
GO:0055091	phospholipid homeostasis	biological_process	9	MSTRG.13236;102191574	2	592	7	18173	0.0199545
GO:0050851	antigen receptor-mediated signaling pathway	biological_process	7	MSTRG.1048;MSTRG.1602	2	592	7	18173	0.0199545
GO:0032270	positive regulation of cellular protein metabolic process	biological_process	8	MSTRG.761;MSTRG.15365	2	592	7	18173	0.0199545
GO:0030643	cellular phosphate ion homeostasis	biological_process	11	MSTRG.13938;MSTRG.11664	2	592	7	18173	0.0199545
GO:0032740	positive regulation of interleukin-17 production	biological_process	8	MSTRG.4722;MSTRG.15365	2	592	7	18173	0.0199545
GO:0000900	translation repressor activity, mRNA regulatory element binding	molecular_function	5	MSTRG.19366;MSTRG.6497	2	592	7	18173	0.0199545
GO:0042043	neurexin family protein binding	molecular_function	6	MSTRG.603;MSTRG.22964	2	592	7	18173	0.0199545
GO:0003691	double-stranded telomeric DNA binding	molecular_function	8	MSTRG.6497;MSTRG.6813	2	592	7	18173	0.0199545
GO:0070097	delta-catenin binding	molecular_function	5	MSTRG.9049;MSTRG.13144	2	592	7	18173	0.0199545
GO:0010642	negative regulation of platelet-derived growth factor receptor signaling pathway	biological_process	9	MSTRG.414;102169368	2	592	7	18173	0.0199545
GO:0060740	prostate gland epithelium morphogenesis	biological_process	7	MSTRG.18800;100860827	2	592	7	18173	0.0199545
GO:0007416	synapse assembly	biological_process	6	MSTRG.21040;MSTRG.603;MSTRG.21936;102188558	4	592	33	18173	0.021584
GO:0007214	gamma-aminobutyric acid signaling pathway	biological_process	6	102171854;102178536;MSTRG.17425	3	592	19	18173	0.0225948
GO:0051897	positive regulation of protein kinase B signaling	biological_process	10	MSTRG.21040;MSTRG.2827;MSTRG.21418;102176335;MSTRG.15365	5	592	50	18173	0.0228922
GO:0043406	positive regulation of MAP kinase activity	biological_process	12	MSTRG.15365;MSTRG.17019;MSTRG.14500;102172481	4	592	34	18173	0.0238498
GO:0030183	B cell differentiation	biological_process	8	MSTRG.12346;102182764;102171504;102186615;102174536;MSTRG.3233	6	592	69	18173	0.0247257
GO:0097503	sialylation	biological_process	7	MSTRG.10646;MSTRG.2681;MSTRG.4980	3	592	20	18173	0.0259533
GO:0043496	regulation of protein homodimerization activity	biological_process	7	MSTRG.21326;MSTRG.21040	2	592	8	18173	0.0260381
GO:0032433	filopodium tip	cellular_component	6	MSTRG.15751;MSTRG.603	2	592	8	18173	0.0260381
GO:0061564	axon development	biological_process	8	102188754;MSTRG.22890	2	592	8	18173	0.0260381
GO:0030194	positive regulation of blood coagulation	biological_process	8	MSTRG.9729;102169870	2	592	8	18173	0.0260381
GO:0034375	high-density lipoprotein particle remodeling	biological_process	9	MSTRG.13236;102191574	2	592	8	18173	0.0260381
GO:0031957	very long-chain fatty acid-CoA ligase activity	molecular_function	8	MSTRG.22840;MSTRG.15861	2	592	8	18173	0.0260381
GO:0085029	extracellular matrix assembly	biological_process	6	MSTRG.12506;MSTRG.15365	2	592	8	18173	0.0260381
GO:0010591	regulation of lamellipodium assembly	biological_process	10	MSTRG.22037;102169870	2	592	8	18173	0.0260381
GO:0070493	thrombin-activated receptor signaling pathway	biological_process	6	MSTRG.9730;MSTRG.9729	2	592	8	18173	0.0260381
GO:0048841	regulation of axon extension involved in axon guidance	biological_process	8	MSTRG.3993;MSTRG.3583	2	592	8	18173	0.0260381
GO:0007605	sensory perception of sound	biological_process	8	MSTRG.23316;MSTRG.17722;MSTRG.10121;102173563;MSTRG.10655;MSTRG.20002;MSTRG.20334	7	592	89	18173	0.0260516
GO:0006919	activation of cysteine-type endopeptidase activity involved in apoptotic process	biological_process	11	MSTRG.2827;MSTRG.9729;MSTRG.4493;MSTRG.17697;102169368	5	592	52	18173	0.0266458
GO:0005615	extracellular space	cellular_component	4	102173906;MSTRG.4320;MSTRG.14621;MSTRG.603;MSTRG.21915;MSTRG.18552;102177716;MSTRG.3993;102190271;102168427;MSTRG.9698;MSTRG.15002;MSTRG.3990;MSTRG.21040;102168434;102180478;102169825;MSTRG.7782;MSTRG.9116;MSTRG.4323;102169368;MSTRG.2827;MSTRG.14500;MSTRG.5199;MSTRG.5210;MSTRG.11707;MSTRG.18593;MSTRG.12759;MSTRG.15365;MSTRG.13924;100750237;MSTRG.15090;MSTRG.18085;102191574;102177056;MSTRG.2950;MS…	39	592	869	18173	0.0270546
GO:0005604	basement membrane	cellular_component	6	MSTRG.9698;102174902;MSTRG.9116;MSTRG.14621;102169547	5	592	53	18173	0.0286611
GO:0001958	endochondral ossification	biological_process	6	MSTRG.12636;MSTRG.12155;MSTRG.17019	3	592	21	18173	0.0295639
GO:0021915	neural tube development	biological_process	6	MSTRG.17875;MSTRG.14544;MSTRG.9049	3	592	21	18173	0.0295639
GO:0043025	neuronal cell body	cellular_component	5	MSTRG.3673;MSTRG.6370;MSTRG.6497;MSTRG.21814;102188558;MSTRG.414;MSTRG.12473;MSTRG.16820;106501886;102177815	10	592	155	18173	0.0306046
GO:0009986	cell surface	cellular_component	4	MSTRG.13473;MSTRG.11608;MSTRG.10307;MSTRG.3965;MSTRG.21378;102191574;102173563;MSTRG.15365;MSTRG.19094;MSTRG.2827;MSTRG.10340;MSTRG.3020;MSTRG.603;MSTRG.9729;MSTRG.9730;MSTRG.6370;MSTRG.14544	17	592	317	18173	0.0311779
GO:0045957	negative regulation of complement activation, alternative pathway	biological_process	9	MSTRG.13569	1	592	1	18173	0.0325758
GO:1901731	positive regulation of platelet aggregation	biological_process	10	102169870	1	592	1	18173	0.0325758
GO:0035246	peptidyl-arginine N-methylation	biological_process	12	MSTRG.10121	1	592	1	18173	0.0325758
GO:0070495	negative regulation of thrombin-activated receptor signaling pathway	biological_process	10	102169368	1	592	1	18173	0.0325758
GO:0047676	arachidonate-CoA ligase activity	molecular_function	7	MSTRG.22840	1	592	1	18173	0.0325758
GO:0034589	hydroxyproline transport	biological_process	11	MSTRG.10307	1	592	1	18173	0.0325758
GO:1903045	neural crest cell migration involved in sympathetic nervous system development	biological_process	10	MSTRG.3993	1	592	1	18173	0.0325758
GO:0038186	lithocholic acid receptor activity	molecular_function	6	102177594	1	592	1	18173	0.0325758
GO:1990034	calcium ion export across plasma membrane	biological_process	12	102184584	1	592	1	18173	0.0325758
GO:0070859	positive regulation of bile acid biosynthetic process	biological_process	11	MSTRG.16520	1	592	1	18173	0.0325758
GO:2000563	positive regulation of CD4-positive, alpha-beta T cell proliferation	biological_process	13	MSTRG.13473	1	592	1	18173	0.0325758
GO:0098554	cytoplasmic side of endoplasmic reticulum membrane	cellular_component	7	MSTRG.12067	1	592	1	18173	0.0325758
GO:0032567	dGTP binding	molecular_function	9	MSTRG.11932	1	592	1	18173	0.0325758
GO:0060354	negative regulation of cell adhesion molecule production	biological_process	7	MSTRG.13236	1	592	1	18173	0.0325758
GO:1902283	negative regulation of primary amine oxidase activity	biological_process	8	MSTRG.15782	1	592	1	18173	0.0325758
GO:0045343	regulation of MHC class I biosynthetic process	biological_process	8	MSTRG.17697	1	592	1	18173	0.0325758
GO:0050793	regulation of developmental process	biological_process	5	MSTRG.3020	1	592	1	18173	0.0325758
GO:0060558	regulation of calcidiol 1-monooxygenase activity	biological_process	8	102177594	1	592	1	18173	0.0325758
GO:0061017	hepatoblast differentiation	biological_process	7	102174536	1	592	1	18173	0.0325758
GO:0034329	cell junction assembly	biological_process	6	MSTRG.15941	1	592	1	18173	0.0325758
GO:0046070	dGTP metabolic process	biological_process	11	MSTRG.9938	1	592	1	18173	0.0325758
GO:0071500	cellular response to nitrosative stress	biological_process	6	MSTRG.21418	1	592	1	18173	0.0325758
GO:1903423	positive regulation of synaptic vesicle recycling	biological_process	7	MSTRG.10655	1	592	1	18173	0.0325758
GO:1900060	negative regulation of ceramide biosynthetic process	biological_process	9	MSTRG.16515	1	592	1	18173	0.0325758
GO:0042693	muscle cell fate commitment	biological_process	6	MSTRG.23316	1	592	1	18173	0.0325758
GO:0072202	cell differentiation involved in metanephros development	biological_process	7	MSTRG.12904	1	592	1	18173	0.0325758
GO:0052725	inositol-1,3,4-trisphosphate 6-kinase activity	molecular_function	8	MSTRG.17875	1	592	1	18173	0.0325758
GO:0021793	chemorepulsion of branchiomotor axon	biological_process	8	MSTRG.3583	1	592	1	18173	0.0325758
GO:0038203	TORC2 signaling	biological_process	7	MSTRG.12837	1	592	1	18173	0.0325758
GO:1900134	negative regulation of renin secretion into blood stream	biological_process	11	MSTRG.9729	1	592	1	18173	0.0325758
GO:0098582	innate vocalization behavior	biological_process	5	MSTRG.20183	1	592	1	18173	0.0325758
GO:0035978	histone H2A-S139 phosphorylation	biological_process	12	MSTRG.4620	1	592	1	18173	0.0325758
GO:2000516	positive regulation of CD4-positive, alpha-beta T cell activation	biological_process	11	MSTRG.13473	1	592	1	18173	0.0325758
GO:0008287	protein serine/threonine phosphatase complex	cellular_component	4	MSTRG.17886	1	592	1	18173	0.0325758
GO:0016868	intramolecular transferase activity, phosphotransferases	molecular_function	6	MSTRG.12950	1	592	1	18173	0.0325758
GO:1903284	positive regulation of glutathione peroxidase activity	biological_process	8	102169368	1	592	1	18173	0.0325758
GO:0051712	positive regulation of killing of cells of other organism	biological_process	7	102171507	1	592	1	18173	0.0325758
GO:0031749	D2 dopamine receptor binding	molecular_function	8	MSTRG.10655	1	592	1	18173	0.0325758
GO:0021822	negative regulation of cell motility involved in cerebral cortex radial glia guided migration	biological_process	12	MSTRG.19961	1	592	1	18173	0.0325758
GO:0046475	glycerophospholipid catabolic process	biological_process	9	MSTRG.11664	1	592	1	18173	0.0325758
GO:0061011	hepatic duct development	biological_process	7	102174536	1	592	1	18173	0.0325758
GO:0051615	histamine uptake	biological_process	7	102184436	1	592	1	18173	0.0325758
GO:0090481	pyrimidine nucleotide-sugar transmembrane transport	biological_process	9	MSTRG.2648	1	592	1	18173	0.0325758
GO:0002317	plasma cell differentiation	biological_process	10	MSTRG.5199	1	592	1	18173	0.0325758
GO:0018158	protein oxidation	biological_process	9	MSTRG.13236	1	592	1	18173	0.0325758
GO:0005275	amine transmembrane transporter activity	molecular_function	5	102177630	1	592	1	18173	0.0325758
GO:0070653	high-density lipoprotein particle receptor binding	molecular_function	7	MSTRG.13236	1	592	1	18173	0.0325758
GO:0010636	positive regulation of mitochondrial fusion	biological_process	10	MSTRG.15782	1	592	1	18173	0.0325758
GO:0035500	MH2 domain binding	molecular_function	6	MSTRG.4620	1	592	1	18173	0.0325758
GO:0018106	peptidyl-histidine phosphorylation	biological_process	10	MSTRG.16393	1	592	1	18173	0.0325758
GO:0070130	negative regulation of mitochondrial translation	biological_process	11	MSTRG.4027	1	592	1	18173	0.0325758
GO:0046717	acid secretion	biological_process	7	102177630	1	592	1	18173	0.0325758
GO:0070780	dihydrosphingosine-1-phosphate phosphatase activity	molecular_function	8	MSTRG.1387	1	592	1	18173	0.0325758
GO:0051582	positive regulation of neurotransmitter uptake	biological_process	7	MSTRG.15782	1	592	1	18173	0.0325758
GO:0016998	cell wall macromolecule catabolic process	biological_process	8	102184444	1	592	1	18173	0.0325758
GO:0047325	inositol tetrakisphosphate 1-kinase activity	molecular_function	8	MSTRG.17875	1	592	1	18173	0.0325758
GO:0035743	CD4-positive, alpha-beta T cell cytokine production	biological_process	7	MSTRG.13473	1	592	1	18173	0.0325758
GO:1903285	positive regulation of hydrogen peroxide catabolic process	biological_process	10	102169368	1	592	1	18173	0.0325758
GO:0046545	development of primary female sexual characteristics	biological_process	6	MSTRG.11024	1	592	1	18173	0.0325758
GO:1902530	positive regulation of protein linear polyubiquitination	biological_process	13	MSTRG.15782	1	592	1	18173	0.0325758
GO:0070974	POU domain binding	molecular_function	6	100860827	1	592	1	18173	0.0325758
GO:0003188	heart valve formation	biological_process	5	MSTRG.12636	1	592	1	18173	0.0325758
GO:0014048	regulation of glutamate secretion	biological_process	9	102169368	1	592	1	18173	0.0325758
GO:0097326	melanocyte adhesion	biological_process	7	MSTRG.5800	1	592	1	18173	0.0325758
GO:0036060	slit diaphragm assembly	biological_process	9	108636039	1	592	1	18173	0.0325758
GO:0002541	activation of plasma proteins involved in acute inflammatory response	biological_process	9	MSTRG.2827	1	592	1	18173	0.0325758
GO:0036143	kringle domain binding	molecular_function	6	MSTRG.18593	1	592	1	18173	0.0325758
GO:0002573	myeloid leukocyte differentiation	biological_process	7	102174536	1	592	1	18173	0.0325758
GO:1902186	regulation of viral release from host cell	biological_process	6	MSTRG.1311	1	592	1	18173	0.0325758
GO:0047127	thiomorpholine-carboxylate dehydrogenase activity	molecular_function	7	MSTRG.20002	1	592	1	18173	0.0325758
GO:0003937	IMP cyclohydrolase activity	molecular_function	8	MSTRG.1469	1	592	1	18173	0.0325758
GO:0032307	negative regulation of prostaglandin secretion	biological_process	10	MSTRG.22840	1	592	1	18173	0.0325758
GO:0050812	regulation of acyl-CoA biosynthetic process	biological_process	9	102169368	1	592	1	18173	0.0325758
GO:0044727	DNA demethylation of male pronucleus	biological_process	12	MSTRG.9938	1	592	1	18173	0.0325758
GO:0001985	negative regulation of heart rate involved in baroreceptor response to increased systemic arterial blood pressure	biological_process	11	MSTRG.7799	1	592	1	18173	0.0325758
GO:0071103	DNA conformation change	biological_process	7	102174536	1	592	1	18173	0.0325758
GO:0097152	mesenchymal cell apoptotic process	biological_process	7	MSTRG.23316	1	592	1	18173	0.0325758
GO:0048789	cytoskeletal matrix organization at active zone	biological_process	8	MSTRG.603	1	592	1	18173	0.0325758
GO:0035501	MH1 domain binding	molecular_function	6	MSTRG.4620	1	592	1	18173	0.0325758
GO:0034590	L-hydroxyproline transmembrane transporter activity	molecular_function	9	MSTRG.10307	1	592	1	18173	0.0325758
GO:2000405	negative regulation of T cell migration	biological_process	9	MSTRG.414	1	592	1	18173	0.0325758
GO:0036292	DNA rewinding	biological_process	9	MSTRG.1714	1	592	1	18173	0.0325758
GO:0008768	UDP-sugar diphosphatase activity	molecular_function	8	MSTRG.17992	1	592	1	18173	0.0325758
GO:2000562	negative regulation of CD4-positive, alpha-beta T cell proliferation	biological_process	13	MSTRG.21378	1	592	1	18173	0.0325758
GO:0060588	negative regulation of lipoprotein lipid oxidation	biological_process	10	MSTRG.414	1	592	1	18173	0.0325758
GO:0086097	phospholipase C-activating angiotensin-activated signaling pathway	biological_process	7	MSTRG.761	1	592	1	18173	0.0325758
GO:2000027	regulation of animal organ morphogenesis	biological_process	7	MSTRG.23316	1	592	1	18173	0.0325758
GO:0008832	dGTPase activity	molecular_function	8	MSTRG.11932	1	592	1	18173	0.0325758
GO:0034665	integrin alpha1-beta1 complex	cellular_component	6	MSTRG.17200	1	592	1	18173	0.0325758
GO:0034103	regulation of tissue remodeling	biological_process	6	MSTRG.9698	1	592	1	18173	0.0325758
GO:0035507	regulation of myosin-light-chain-phosphatase activity	biological_process	12	MSTRG.4833	1	592	1	18173	0.0325758
GO:0032769	negative regulation of monooxygenase activity	biological_process	8	102169368	1	592	1	18173	0.0325758
GO:0009448	gamma-aminobutyric acid metabolic process	biological_process	9	MSTRG.19903	1	592	1	18173	0.0325758
GO:0050062	long-chain-fatty-acyl-CoA reductase activity	molecular_function	7	MSTRG.4916	1	592	1	18173	0.0325758
GO:0046122	purine deoxyribonucleoside metabolic process	biological_process	10	MSTRG.9938	1	592	1	18173	0.0325758
GO:0052726	inositol-1,3,4-trisphosphate 5-kinase activity	molecular_function	8	MSTRG.17875	1	592	1	18173	0.0325758
GO:0003421	growth plate cartilage axis specification	biological_process	6	MSTRG.7782	1	592	1	18173	0.0325758
GO:0051622	negative regulation of norepinephrine uptake	biological_process	7	102169368	1	592	1	18173	0.0325758
GO:0047933	glucose-1,6-bisphosphate synthase activity	molecular_function	7	MSTRG.12950	1	592	1	18173	0.0325758
GO:0035585	calcium-mediated signaling using extracellular calcium source	biological_process	8	102169870	1	592	1	18173	0.0325758
GO:0080163	regulation of protein serine/threonine phosphatase activity	biological_process	12	MSTRG.17886	1	592	1	18173	0.0325758
GO:2000779	regulation of double-strand break repair	biological_process	10	MSTRG.17697	1	592	1	18173	0.0325758
GO:0003131	mesodermal-endodermal cell signaling	biological_process	6	MSTRG.4620	1	592	1	18173	0.0325758
GO:0004673	protein histidine kinase activity	molecular_function	8	MSTRG.16393	1	592	1	18173	0.0325758
GO:0019102	male somatic sex determination	biological_process	7	100860827	1	592	1	18173	0.0325758
GO:0042269	regulation of natural killer cell mediated cytotoxicity	biological_process	7	102172481	1	592	1	18173	0.0325758
GO:0097115	neurexin clustering involved in presynaptic membrane assembly	biological_process	7	MSTRG.603	1	592	1	18173	0.0325758
GO:0050923	regulation of negative chemotaxis	biological_process	8	MSTRG.3583	1	592	1	18173	0.0325758
GO:0004061	arylformamidase activity	molecular_function	7	MSTRG.16836	1	592	1	18173	0.0325758
GO:0035992	tendon formation	biological_process	5	MSTRG.12636	1	592	1	18173	0.0325758
GO:1901858	regulation of mitochondrial DNA metabolic process	biological_process	9	MSTRG.21418	1	592	1	18173	0.0325758
GO:0032938	negative regulation of translation in response to oxidative stress	biological_process	12	MSTRG.17697	1	592	1	18173	0.0325758
GO:2000302	positive regulation of synaptic vesicle exocytosis	biological_process	8	MSTRG.603	1	592	1	18173	0.0325758
GO:1990264	peptidyl-tyrosine dephosphorylation involved in inactivation of protein kinase activity	biological_process	11	MSTRG.12067	1	592	1	18173	0.0325758
GO:0090156	cellular sphingolipid homeostasis	biological_process	6	MSTRG.16515	1	592	1	18173	0.0325758
GO:0036335	intestinal stem cell homeostasis	biological_process	7	MSTRG.12904	1	592	1	18173	0.0325758
GO:0048638	regulation of developmental growth	biological_process	6	100860827	1	592	1	18173	0.0325758
GO:0051466	positive regulation of corticotropin-releasing hormone secretion	biological_process	9	102176335	1	592	1	18173	0.0325758
GO:0003017	lymph circulation	biological_process	6	MSTRG.374	1	592	1	18173	0.0325758
GO:0001774	microglial cell activation	biological_process	7	102169368	1	592	1	18173	0.0325758
GO:1901666	positive regulation of NAD+ ADP-ribosyltransferase activity	biological_process	8	MSTRG.15365	1	592	1	18173	0.0325758
GO:0005225	volume-sensitive anion channel activity	molecular_function	8	MSTRG.2779	1	592	1	18173	0.0325758
GO:0010522	regulation of calcium ion transport into cytosol	biological_process	6	MSTRG.17697	1	592	1	18173	0.0325758
GO:0061035	regulation of cartilage development	biological_process	7	MSTRG.12636	1	592	1	18173	0.0325758
GO:1902098	calcitriol binding	molecular_function	5	102177594	1	592	1	18173	0.0325758
GO:0043624	cellular protein complex disassembly	biological_process	7	MSTRG.21040	1	592	1	18173	0.0325758
GO:0045519	interleukin-23 receptor binding	molecular_function	7	MSTRG.4722	1	592	1	18173	0.0325758
GO:0004643	phosphoribosylaminoimidazolecarboxamide formyltransferase activity	molecular_function	7	MSTRG.1469	1	592	1	18173	0.0325758
GO:0043378	positive regulation of CD8-positive, alpha-beta T cell differentiation	biological_process	12	102186374	1	592	1	18173	0.0325758
GO:0010903	negative regulation of very-low-density lipoprotein particle remodeling	biological_process	8	MSTRG.13236	1	592	1	18173	0.0325758
GO:2000685	positive regulation of cellular response to X-ray	biological_process	7	MSTRG.4620	1	592	1	18173	0.0325758
GO:0010517	regulation of phospholipase activity	biological_process	8	102169368	1	592	1	18173	0.0325758
GO:0032458	slow endocytic recycling	biological_process	9	MSTRG.5204	1	592	1	18173	0.0325758
GO:0002246	wound healing involved in inflammatory response	biological_process	7	MSTRG.4867	1	592	1	18173	0.0325758
GO:0000725	recombinational repair	biological_process	9	MSTRG.5161	1	592	1	18173	0.0325758
GO:0051585	negative regulation of dopamine uptake involved in synaptic transmission	biological_process	11	102169368	1	592	1	18173	0.0325758
GO:0031673	H zone	cellular_component	5	MSTRG.19309	1	592	1	18173	0.0325758
GO:0070773	protein-N-terminal glutamine amidohydrolase activity	molecular_function	7	MSTRG.12518	1	592	1	18173	0.0325758
GO:2001033	negative regulation of double-strand break repair via nonhomologous end joining	biological_process	12	MSTRG.4620	1	592	1	18173	0.0325758
GO:0003867	4-aminobutyrate transaminase activity	molecular_function	7	MSTRG.19903	1	592	1	18173	0.0325758
GO:0001596	angiotensin type I receptor activity	molecular_function	8	MSTRG.761	1	592	1	18173	0.0325758
GO:0017178	diphthine-ammonia ligase activity	molecular_function	7	MSTRG.9438	1	592	1	18173	0.0325758
GO:0070743	interleukin-23 complex	cellular_component	4	MSTRG.4722	1	592	1	18173	0.0325758
GO:0015362	high-affinity sodium:dicarboxylate symporter activity	molecular_function	9	MSTRG.12031	1	592	1	18173	0.0325758
GO:1903589	positive regulation of blood vessel endothelial cell proliferation involved in sprouting angiogenesis	biological_process	10	MSTRG.11962	1	592	1	18173	0.0325758
GO:1902882	regulation of response to oxidative stress	biological_process	7	MSTRG.21418	1	592	1	18173	0.0325758
GO:0090537	CERF complex	cellular_component	9	MSTRG.5183	1	592	1	18173	0.0325758
GO:0000019	regulation of mitotic recombination	biological_process	10	MSTRG.6813	1	592	1	18173	0.0325758
GO:0002371	dendritic cell cytokine production	biological_process	6	MSTRG.5800	1	592	1	18173	0.0325758
GO:0038093	Fc receptor signaling pathway	biological_process	7	MSTRG.5800	1	592	1	18173	0.0325758
GO:0090402	oncogene-induced cell senescence	biological_process	7	MSTRG.4620	1	592	1	18173	0.0325758
GO:0051612	negative regulation of serotonin uptake	biological_process	9	102169368	1	592	1	18173	0.0325758
GO:0015195	L-threonine transmembrane transporter activity	molecular_function	7	MSTRG.10307	1	592	1	18173	0.0325758
GO:0015826	threonine transport	biological_process	8	MSTRG.10307	1	592	1	18173	0.0325758
GO:0060520	activation of prostate induction by androgen receptor signaling pathway	biological_process	8	100860827	1	592	1	18173	0.0325758
GO:0016497	substance K receptor activity	molecular_function	9	MSTRG.21406	1	592	1	18173	0.0325758
GO:1903281	positive regulation of calcium:sodium antiporter activity	biological_process	9	MSTRG.13651	1	592	1	18173	0.0325758
GO:0034698	response to gonadotropin	biological_process	6	102168467	1	592	1	18173	0.0325758
GO:0031711	bradykinin receptor binding	molecular_function	7	MSTRG.761	1	592	1	18173	0.0325758
GO:1902121	lithocholic acid binding	molecular_function	6	102177594	1	592	1	18173	0.0325758
GO:0060312	regulation of blood vessel remodeling	biological_process	7	102180480	1	592	1	18173	0.0325758
GO:0002740	negative regulation of cytokine secretion involved in immune response	biological_process	9	MSTRG.13236	1	592	1	18173	0.0325758
GO:0045123	cellular extravasation	biological_process	5	MSTRG.17200	1	592	1	18173	0.0325758
GO:0004138	deoxyguanosine kinase activity	molecular_function	10	MSTRG.9938	1	592	1	18173	0.0325758
GO:2000330	positive regulation of T-helper 17 cell lineage commitment	biological_process	9	MSTRG.4722	1	592	1	18173	0.0325758
GO:0032144	4-aminobutyrate transaminase complex	cellular_component	5	MSTRG.19903	1	592	1	18173	0.0325758
GO:0005724	nuclear telomeric heterochromatin	cellular_component	9	102174381	1	592	1	18173	0.0325758
GO:0072224	metanephric glomerulus development	biological_process	6	MSTRG.12904	1	592	1	18173	0.0325758
GO:1903403	negative regulation of renal phosphate excretion	biological_process	7	MSTRG.7782	1	592	1	18173	0.0325758
GO:1990444	F-box domain binding	molecular_function	6	MSTRG.15782	1	592	1	18173	0.0325758
GO:0015911	long-chain fatty acid import across plasma membrane	biological_process	11	MSTRG.15861	1	592	1	18173	0.0325758
GO:0046934	phosphatidylinositol-4,5-bisphosphate 3-kinase activity	molecular_function	8	102172481;MSTRG.21040	2	592	9	18173	0.0327648
GO:2000273	positive regulation of signaling receptor activity	biological_process	9	MSTRG.12406;MSTRG.6409	2	592	9	18173	0.0327648
GO:0005751	mitochondrial respiratory chain complex IV	cellular_component	6	MSTRG.21752;MSTRG.14282	2	592	9	18173	0.0327648
GO:2000679	positive regulation of transcription regulatory region DNA binding	biological_process	8	MSTRG.15365;MSTRG.4620	2	592	9	18173	0.0327648
GO:0060077	inhibitory synapse	cellular_component	4	MSTRG.21814;MSTRG.16971	2	592	9	18173	0.0327648
GO:0031115	negative regulation of microtubule polymerization	biological_process	10	102177815;102169368	2	592	9	18173	0.0327648
GO:0007340	acrosome reaction	biological_process	4	MSTRG.9768;102177716	2	592	9	18173	0.0327648
GO:0031110	regulation of microtubule polymerization or depolymerization	biological_process	8	MSTRG.19309;MSTRG.22274	2	592	9	18173	0.0327648
GO:0042446	hormone biosynthetic process	biological_process	5	100750237;102190904	2	592	9	18173	0.0327648
GO:0033327	Leydig cell differentiation	biological_process	5	102168427;100860827	2	592	9	18173	0.0327648
GO:0006790	sulfur compound metabolic process	biological_process	5	102190904;MSTRG.778	2	592	9	18173	0.0327648
GO:0001162	RNA polymerase II intronic transcription regulatory region sequence-specific DNA binding	molecular_function	10	MSTRG.23316;MSTRG.12406	2	592	9	18173	0.0327648
GO:0010763	positive regulation of fibroblast migration	biological_process	9	MSTRG.15365;102169870	2	592	9	18173	0.0327648
GO:0046849	bone remodeling	biological_process	5	MSTRG.3020;MSTRG.12904	2	592	9	18173	0.0327648
GO:0005540	hyaluronic acid binding	molecular_function	6	MSTRG.1776;MSTRG.18101;MSTRG.13277	3	592	22	18173	0.0334251
GO:0002474	antigen processing and presentation of peptide antigen via MHC class I	biological_process	6	MSTRG.19001;MSTRG.18954;MSTRG.18941	3	592	22	18173	0.0334251
GO:0042612	MHC class I protein complex	cellular_component	7	MSTRG.19001;MSTRG.18941;MSTRG.18954	3	592	22	18173	0.0334251
GO:0019915	lipid storage	biological_process	5	MSTRG.4684;MSTRG.10476;MSTRG.13236	3	592	22	18173	0.0334251
GO:0008289	lipid binding	molecular_function	4	MSTRG.16726;MSTRG.13473;MSTRG.10460;MSTRG.15878;MSTRG.17582;MSTRG.14338;MSTRG.20555	7	592	94	18173	0.0337629
GO:0001938	positive regulation of endothelial cell proliferation	biological_process	9	102180480;MSTRG.7770;MSTRG.2827;MSTRG.9698	4	592	38	18173	0.0343131
GO:0006915	apoptotic process	biological_process	6	MSTRG.6505;MSTRG.9119;MSTRG.5199;MSTRG.18146;MSTRG.9105;MSTRG.7303;MSTRG.4867;MSTRG.20555;MSTRG.21718;MSTRG.21724;MSTRG.3993	11	592	181	18173	0.0351366
GO:0005088	Ras guanyl-nucleotide exchange factor activity	molecular_function	8	MSTRG.21040;MSTRG.6302;106501886	3	592	23	18173	0.0375346
GO:0006629	lipid metabolic process	biological_process	5	MSTRG.4916;MSTRG.5210;MSTRG.15934;102191574;MSTRG.414	5	592	57	18173	0.037671
GO:0045444	fat cell differentiation	biological_process	6	MSTRG.19094;MSTRG.20555;MSTRG.2779;MSTRG.18800;MSTRG.4620	5	592	57	18173	0.037671
GO:0015695	organic cation transport	biological_process	8	102177630;102184436	2	592	10	18173	0.0400866
GO:2000648	positive regulation of stem cell proliferation	biological_process	8	102174381;MSTRG.4620	2	592	10	18173	0.0400866
GO:0045475	locomotor rhythm	biological_process	5	MSTRG.3673;MSTRG.12406	2	592	10	18173	0.0400866
GO:1901379	regulation of potassium ion transmembrane transport	biological_process	10	MSTRG.1681;MSTRG.5637	2	592	10	18173	0.0400866
GO:0008889	glycerophosphodiester phosphodiesterase activity	molecular_function	8	MSTRG.11664;MSTRG.15934	2	592	10	18173	0.0400866
GO:0021785	branchiomotor neuron axon guidance	biological_process	8	MSTRG.3583;MSTRG.3993	2	592	10	18173	0.0400866
GO:0045672	positive regulation of osteoclast differentiation	biological_process	10	MSTRG.4722;MSTRG.6409	2	592	10	18173	0.0400866
GO:0004520	endodeoxyribonuclease activity	molecular_function	8	MSTRG.1714;MSTRG.8953	2	592	10	18173	0.0400866
GO:0097120	receptor localization to synapse	biological_process	7	MSTRG.16971;MSTRG.603	2	592	10	18173	0.0400866
GO:0042584	chromaffin granule membrane	cellular_component	8	MSTRG.10655;MSTRG.10340	2	592	10	18173	0.0400866
GO:0051489	regulation of filopodium assembly	biological_process	10	MSTRG.11962;102169870	2	592	10	18173	0.0400866
GO:0048821	erythrocyte development	biological_process	7	102169870;102186374	2	592	10	18173	0.0400866
GO:0035025	positive regulation of Rho protein signal transduction	biological_process	12	MSTRG.13236;MSTRG.9729	2	592	10	18173	0.0400866
GO:0004653	polypeptide N-acetylgalactosaminyltransferase activity	molecular_function	8	MSTRG.19392;102176081	2	592	10	18173	0.0400866
GO:0043691	reverse cholesterol transport	biological_process	10	102191574;MSTRG.13236	2	592	10	18173	0.0400866
GO:0008543	fibroblast growth factor receptor signaling pathway	biological_process	8	MSTRG.22107;MSTRG.11342;MSTRG.17019;MSTRG.21915	4	592	40	18173	0.0403985
GO:0005518	collagen binding	molecular_function	5	MSTRG.4320;MSTRG.21718;MSTRG.17722;MSTRG.4323	4	592	40	18173	0.0403985
GO:0005201	extracellular matrix structural constituent	molecular_function	4	MSTRG.12673;MSTRG.2730;MSTRG.2064;MSTRG.9116	4	592	40	18173	0.0403985
GO:0045892	negative regulation of transcription, DNA-templated	biological_process	9	MSTRG.6409;MSTRG.12636;MSTRG.21040;MSTRG.11024;MSTRG.3233;MSTRG.12904;MSTRG.6497;MSTRG.17697;MSTRG.18800;MSTRG.4620;MSTRG.18422;MSTRG.16520;MSTRG.15365;102174381;MSTRG.790	15	592	280	18173	0.0414947
GO:0042493	response to drug	biological_process	5	MSTRG.10743;102186374;MSTRG.16131;MSTRG.2585;102169368;MSTRG.414	6	592	78	18173	0.0416338
GO:0051017	actin filament bundle assembly	biological_process	6	102169870;MSTRG.22023;MSTRG.13755	3	592	24	18173	0.0418894
GO:0009966	regulation of signal transduction	biological_process	7	102188754;MSTRG.22365;MSTRG.21849	3	592	24	18173	0.0418894
GO:0042605	peptide antigen binding	molecular_function	5	MSTRG.18954;MSTRG.19001;MSTRG.18941	3	592	24	18173	0.0418894
