# Supplementary material for: Screening of microRNA and mRNA related to secondary hair follicle morphogenesis and development and functional analysis in cashmere goats
Source: Funct Integr Genomics. 2022 Apr 29;22(5):835–48. doi: 10.1007/s10142-022-00842-y (PMC9550687; doi:10.1007/s10142-022-00842-y)
Supplement: Supplementary file 2 — Supplementary file2 (XLSX 12 KB) [file 10142_2022_842_MOESM2_ESM.xlsx]

## Sheet: Sheet1
pathway_id	pathway_name	Genes	S gene number	TS gene number	B gene number	TB gene number	pvalue
604	Glycosphingolipid biosynthesis - ganglio series	MSTRG.4684;MSTRG.10646;102173572;MSTRG.2681;MSTRG.4980	5	454	28	13217	0.00239012
4933	AGE-RAGE signaling pathway in diabetic complications	MSTRG.761;MSTRG.11608;102179417;MSTRG.12673;MSTRG.18146;102183251;MSTRG.2827;MSTRG.15365;MSTRG.2585;MSTRG.4140;MSTRG.15934;102172481;MSTRG.22504	13	454	174	13217	0.0070674
4640	Hematopoietic cell lineage	102186615;MSTRG.3288;MSTRG.5800;MSTRG.13473;102177056;MSTRG.17200;MSTRG.21218;102182495;MSTRG.12744;102171507;MSTRG.13213	11	454	139	13217	0.0084327
4320	Dorso-ventral axis formation	102183251;MSTRG.19366;MSTRG.9116;MSTRG.3020;MSTRG.374;MSTRG.5591;MSTRG.15934;MSTRG.16356;MSTRG.19052	9	454	105	13217	0.0100623
4014	Ras signaling pathway	MSTRG.3965;MSTRG.9119;MSTRG.11594;102180480;MSTRG.21718;MSTRG.6302;102191660;MSTRG.16356;MSTRG.4145;MSTRG.17019;MSTRG.14500;MSTRG.22504;MSTRG.5800;MSTRG.2779;MSTRG.13461;MSTRG.13981;MSTRG.5210;MSTRG.13924;MSTRG.22107	19	454	316	13217	0.0130346
5144	Malaria	MSTRG.21218;MSTRG.19720;MSTRG.9698;MSTRG.15365;MSTRG.13013;102180478;MSTRG.19721	7	454	76	13217	0.015347
4360	Axon guidance	MSTRG.1729;MSTRG.21718;MSTRG.280;102169825;MSTRG.9105;MSTRG.3990;102177576;MSTRG.21769;MSTRG.3583;MSTRG.3993;MSTRG.20592;MSTRG.5855;MSTRG.8901;102181969;MSTRG.22037;MSTRG.22023;MSTRG.22441	17	454	278	13217	0.015702
4330	Notch signaling pathway	MSTRG.3020;MSTRG.9393;MSTRG.5591;MSTRG.9116;MSTRG.14447;MSTRG.5183;MSTRG.19052;MSTRG.9612;MSTRG.374	9	454	117	13217	0.0193627
4978	Mineral absorption	MSTRG.17397;MSTRG.7595;102188911;MSTRG.7185;MSTRG.4867;MSTRG.13651;102177594;MSTRG.9149;MSTRG.17606	9	454	129	13217	0.03371
4015	Rap1 signaling pathway	102180480;MSTRG.10460;MSTRG.3965;MSTRG.14500;MSTRG.5800;MSTRG.13461;MSTRG.13981;MSTRG.22504;MSTRG.10629;102180478;MSTRG.17019;MSTRG.9729;MSTRG.9049;MSTRG.22107;MSTRG.6471;MSTRG.13924	16	454	288	13217	0.040437
4512	ECM-receptor interaction	MSTRG.17722;MSTRG.17200;102179417;MSTRG.4140;102169547;MSTRG.22511;MSTRG.3848;MSTRG.12744;102180478;MSTRG.10270;102174902;MSTRG.2033;MSTRG.9698	13	454	224	13217	0.0456833
5203	Viral carcinogenesis	102171504;MSTRG.18146;MSTRG.18422;MSTRG.18954;MSTRG.22016;MSTRG.7770;MSTRG.19001;MSTRG.18941;MSTRG.5148;MSTRG.14023;MSTRG.6497;MSTRG.7406;MSTRG.2585;MSTRG.21448;MSTRG.16356;MSTRG.18891	16	454	300	13217	0.0547698
5030	Cocaine addiction	102180079;MSTRG.12473;MSTRG.14223;MSTRG.8907;MSTRG.2585	5	454	61	13217	0.0579386
910	Nitrogen metabolism	102176425;102189329;102179084	3	454	26	13217	0.0583498
512	Mucin type O-glycan biosynthesis	MSTRG.825;MSTRG.19392;102176081;MSTRG.7326	4	454	43	13217	0.0592096
4350	TGF-beta signaling pathway	102168434;MSTRG.21849;MSTRG.21915;102183251;MSTRG.7406;MSTRG.15357;MSTRG.18800;MSTRG.4323;MSTRG.15365;MSTRG.15934;102180478	11	454	188	13217	0.0597927
5206	MicroRNAs in cancer	MSTRG.18146;102188754;102184693;MSTRG.4620;MSTRG.23286;MSTRG.5148;MSTRG.3020;MSTRG.16356;102172339;MSTRG.12286;102180478;MSTRG.18557;MSTRG.9119;MSTRG.12155;MSTRG.10979	15	454	284	13217	0.065736
261	Monobactam biosynthesis	MSTRG.20847	1	454	2	13217	0.067522
670	One carbon pool by folate	MSTRG.8620;MSTRG.16436;MSTRG.1469	3	454	28	13217	0.0699612
5033	Nicotine addiction	MSTRG.17425;MSTRG.23238;MSTRG.6370;102171854	4	454	47	13217	0.077061
